# Supplementary material for: Frailty among Older People during the First Wave of the COVID-19 Pandemic in The Netherlands
Source: Int J Environ Res Public Health. 2022 Mar 19;19(6):3669. doi: 10.3390/ijerph19063669 (PMC8950938; doi:10.3390/ijerph19063669)
Supplement: Supplementary file 1 [file ijerph-19-03669-s001.zip]

Archive with 1 entries (1 files):
- ijerph-1605182-supplementary.pdf
